# Supplementary material for: Outcome of elective cemiplimab discontinuation in locally advanced or metastatic cutaneous squamous cell carcinoma patients achieving a complete remission
Source: Front Oncol. 2026 Feb 5;16:1655448. doi: 10.3389/fonc.2026.1655448 (PMC12916372; doi:10.3389/fonc.2026.1655448)
Supplement: Supplementary file 1 [file Table1.xlsx]

## Sheet: Sheet1
	Patient characteristics						Tumor characteristics									Cemiplimab treatment						Outcome										Current status
Unique Pt ID	Age at start of therapy	Sex	Race	Comorbidities	Immunosuppressed (0=no; 1=yes)	cause of immunosuppression	Tumor characteristics	prior surgery (1=yes, 0=no)	prior radiotherapy (1=yes, 0=no)	other therapy (1=yes, 0=no)	# of prior treatments	Locally advanced tumor (1=yes, 0=no)	Metastatic disease (1=yes, 0=no)	Metastatic sites(#)	Metastatic sites (organs involved)	cemiplimab start date	cemiplimab dose	# cemiplimab doses	cemiplimab end date	Cemiplimab duration (mo)	cemiplimab toxicity	Best response (CR,PR,SD,PD)	Progression (no=0, yes=1)	Date of progression or last clinic visit	Progresion free survival (mo)	Survival (no=1, yes=0)	Date of death or last clinic visit	Overall survival (mo)	Local recurrence (yes=1, no=0)	Distant metastases (yes=1, n=0)	Sites of distant mets	NED, AWD, DOD, D-other
1	68.3	male	C	HTN, osteoarthritis	0		axillary lymph node	0	0	1	0	0	1	1	LN	2021-04-07	350 mg IV	8	2021-09-02	4.9	N/A	CR	0	2024-03-29	35.6	0	2024-03-29	35.6	0	0	0	NED
2	84	male	C	arthitis, HTN, prostate cancer, hypothyroidism	0		posterior scalp	1	0	0	1	0	1	1	in-transit	2022-08-26	350 mg IV	6	2023-01-13	4.6	N/A	CR	0	2024-03-21	18.8	0	2024-03-21	18.8	0	0	0	NED
3	77.9	male	C	asthma, hypercholesteremia	0		left SC	1	1	1	3	0	1	1	LN	2022-01-04	350 mg IV	8	2022-06-07	5	fever/chills, rash (mildly pruritic), dizziness	CR	0	2024-02-08	25.1	0	2024-02-08	25.1	0	0	0	NED
4	80.7	male	C	arthritis, HTN, prior stroke, gout, hyperlipidemia, prostate cancer	0		right temporal	1	0	0	1	0	1	1	parotid	2023-11-21	350 mg IV	7	2024-06-04	6.4	N/A	PR	0	2024-06-04	6.4	0	2024-06-04	6.4	0	0	0	NED
5	79	female	C	asthma, HTN, intermittent bronchitis	0		scalp area	1	0	0	1	1	0	0		2023-03-30	350 mg IV	10	2023-10-20	6.7	N/A	CR	0	2024-05-16	13.5	0	2024-05-16	13.5	0	0	0	NED
6	72	male	C	arthritis, chronic bronchitis, essential HTN, gout, BPH, low testosterone	1	CLL (Rai 0)	scalp	1	0	0	1	1	0	1	parotid	2022-07-06	350 mg IV	8	2023-03-01	7.8	balance issues, muscle weakness, dizziness, asthenia	CR	0	2024-05-24	22.6	0	2024-05-24	22.6	0	0	0	NED
7	88.5	male	C	N/A	0		left mandibular area extending into parotid	1	0	0	0	1	0	1	parotid	2019-11-19	350 mg IV	8	2020-04-29	5.3	N/A	CR	1	2023-04-06	40.5	0	2023-04-06	40.5	0	0	0	NED
8	82.4	male	C	osteoarthritis, hypothyroidism, CAD, type 2 diabetes, HTN, lumbar spine stenosis, bladder cancer, hydronephrosis	0		scalp	1	1	0	2	1	0	0		2019-05-02	350 mg IV	12	2019-12-23	7.7	N/A	CR	1	2023-01-01	43.9	1	2024-04-23	59.6	1	1	skull bone	NED
9	49.3	male	C	HTN, lung problems, GSW, alcohol abuse	0		both forearms	0	0	0	0	1	0	0	N/A	2020-01-31	350 mg IV	4	2020-04-30	3	N/A	CR	0	2024-01-24	47.7	0	2024-01-24	47.7	0	0	0	NED
10	77.9	male	C	chronic hepatitis C	1	chronic hepatitis C (treated)	left shoulder	0	0	0	0	1	0	0	N/A	2023-10-18	350 mg IV	8	2024-04-10	5.7	N/A	CR	0	2024-04-10	5.7	0	2024-04-10	5.7	0	0	0	NED
11	64.8	female	H	HTN, type 1 diabetes, restless leg syndrome, arthritis, hypothyroidism	0		forehead	1	0	0	1	1	0	0	N/A	2021-07-07	350 mg IV	6	2021-12-09	5.1	pain in tumor, anxiety, watery diarrhea with cramps, mild headache	CR	0	2024-03-21	32.4	0	2024-03-21	32.4	0	0	0	NED
12	66.3	male	C	HIV, MI	1	HIV	inferior medial forehead	2	1	0	3	1	0	0	N/A	2020-06-04	350 mg IV	20	2021-11-09	17.1	N/A	CR	1	2023-03-09	33	0	2023-03-09	33	0	0	0	NED
13	72.9	male	C	BPH, hypogonadism	1	CD5 NHL	left axillary node	0	0	0	0	0	1	1	LN	2020-04-10	350 mg IV	8	2020-09-04	4.8	N/A	CR	0	2024-05-23	49.3	0	2024-05-23	49.3	0	0	0	NED
14	76.6	male	C	Crohn's disease	1	Azathioprine/Stellara	parotid gland	1	0	0	1	0	1	1	parotid	2021-10-07	350 mg IV	8	2022-03-24	5.5	N/A	CR	0	2022-08-11	10.1	0	2022-08-11	10.1	0	0	0	NED
15	80.7	male	C	stroke, HTN, gout	0		left ear	1	0	0	1	1	0	0	N/A	2020-11-04	350 mg IV	8	2021-03-31	4.8	N/A	CR	1	2022-05-04	17.9	0	2024-03-26	40.6	0	0	0	NED
16	85.7	male	C	arthritis, type 2 diabetes with diabetic neuropathy, HTN, kidney disease, prior stroke, hypercholesteremia	0		scalp mass involving skull	1	1	0	2	1	0	0		2019-08-27	350 mg IV	4	2019-11-20	2.8	N/A	PD	1	2019-10-29	2.1	1	2020-03-16	6.6	1	0	0	Died-other
17	79.5	male	C	HTN, dementia, Parkinsons	0		posterior scalp	1	1	0	2	1	0	0	N/A	2022-08-05	350 mg IV	7	2022-12-15	4.3	one episode of diarrhea, currently has loose stools	PR	0	2022-12-15	4.3	1	2023-01-05	5	0	0	0	Died-other
18	54.8	female	C	arthritis	0		right inguinal/femoral region	1	0	0	1	1	0	0		2023-09-27	350 mg IV	2	2023-11-14	1.6	N/A	SD	0	2023-11-14	1.6	0	2023-11-14	1.6	0	0	0	AWD
19	77.2	male	C	HTN, hypercholesterolemia	1	indolent NHL	forehead	1	0	0	1	0	1	1	in-transit	2021-08-12	350 mg IV	8	2022-01-13	5	N/A	PR	0	2022-01-13	5	0	2022-01-13	5	0	0	0	AWD
20	62.4	male	C	N/A	0		left cheek	1	0	0	1	1	0	0	N/A	2022-10-20	350 mg IV	2	2022-11-10	0.7	N/A	PR	0	2022-11-10	#REF!	0	2022-11-10	0.7	0	0	0	AWD
21	61.7	male	C	psoriasis w/o arthritis	0		scalp	2	0	0	2	1	0	N/A	#REF!	350 mg IV	39	2024-04-23	#REF!	diarrhea	SD	1	2022-08-10	#REF!	0	2024-04-23	#REF!	1	0	0	left posterior scalp, ear lesion	AWD
